# Supplementary material for: Neuropilin-2–expressing breast cancer cells mitigate radiation-induced oxidative stress through nitric oxide signaling
Source: J Clin Invest. 2024 Oct 1;134(22):e181368. doi: 10.1172/JCI181368 (PMC11563673; doi:10.1172/JCI181368)
Supplement: Supporting data values [file jci-134-181368-s011.xlsx]

## Sheet: 1A
Years	NRP2 high	NRP2 low		NRP2 expression		Median NRP2
9.55068	0		1= Death	7.33582		7.33582
5.60274	1		0= Alive	7.52664
9.36164	0			7.89464
10.4164	0			8.27208
6.06575	0			7.82815
9.12603	0			9.50286
10.1616	0			7.42142
3.31233	0			7.75373
1.65479	1			7.86079
9.35616	0			7.37669
8.49589	0			7.64895
3.09315	1			7.67422
3.33973	1			9.05802
6.72329	1			7.83278
8.49041	0			7.6702
7.9589	0			8.1061
7.29589	0			8.43787
8.35616	0			7.86418
1.59178	0			9.55336
11.3726	0			8.21116
2.23288	1			7.76753
10.137	0			8.62737
17.1973	0			7.66287
1.06849	1			7.3502
10.9534	0			7.57838
2.51507	1			8.30764
8.24384	0			7.82728
8.31781	0			9.29625
9.3726		0		7.04703
9.4137		0		6.54977
9.68767		0		7.2389
1.41918		0		6.96538
5.12877		0		6.85007
6.2137		0		7.32064
10.6904		0		7.05341
10.8959		0		6.87416
8.74521		0		7.15397
5.21096		1		4.92972
10.1014		0		6.77243
8.82192		0		7.24136
7.58356		0		6.99627
9.25753		0		6.35275
3.28493		0		5.64268
2.32877		0		6.90623
4.2137		1		7.17624
2.33699		0		6.20303
10.3644		0		5.68898
11.6301		0		6.50953
8.39726		0		6.73378
0.547945		0		6.79424
8.72055		0		6.33762
9.85753		0		6.11075
11.2548		0		7.32729
6.67123		0		7.09828
7.63288		0		6.846

## Sheet: 1B
Cell line	0Gy			5Gy			10Gy
BT549	3.2	3.9	2.2	5.8	6.6	7.1	10.2	11.1	10.8
4T1	17	16.2	16.4	22	23.1	22.2	25	26.5	26.1
Cell line	2Gy x 5
BT549	7.65	7.25	8.1
4T1	27.1	27.3	28.2

## Sheet: 1D
Experiment 1
Rad	SF Ctrl	SF shNRP2-1	SF shNRP2-2
0	0.965217	1.02762	0.958115
	0.93913	0.977901	1.00524
	1.09565	0.994475	1.03665
2	0.573913	0.447514	0.471204
	0.678261	0.464088	0.439791
	0.6	0.414365	0.455497
4	0.313043	0.198895	0.235602
	0.417391	0.248619	0.298429
	0.365217	0.198895	0.251309
6	0.143478	0.0828729	0.078534
	0.156522	0.0828729	0.0863874
	0.182609	0.0994475	0.102094
8	0.104348	0.0165746	0.0314136
	0.0782609	0.0248619	0.0157068
	0.0652174	0.0165746	0.0078534
Experiment 2
Rad	SF Ctrl	SF shNRP2-1	SF shNRP2-2
0	0.992481	0.9375	1.02353
	0.924812	0.977901	0.935294
	1.08271	1.02762	1.04118
2	0.676692	0.348066	0.494118
	0.496241	0.447514	0.352941
	0.654135	0.414365	0.370588
4	0.406015	0.198895	0.264706
	0.360902	0.18232	0.211765
	0.315789	0.248619	0.247059
6	0.12406	0.0662983	0.0705882
	0.135338	0.0414365	0.0529412
	0.157895	0.0497238	0.0794118
8	0.0902256	0.0248619	0.0352941
	0.12406	0.00828729	0.00882353
	0.101504	0.00828729	0.0176471

## Sheet: 1E
Experiment 1
Rad	IgG	ANRP2
0	1.05882	1.09756
	0.941176	0.95122
	1	0.95122
2	0.705882	0.402439
	0.588235	0.402439
	0.647059	0.47561
4	0.352941	0.256098
	0.294118	0.182927
	0.352941	0.219512
6	0.147059	0.0731707
	0.161765	0.054878
	0.117647	0.0731707
8	0.102941	0.0182927
	0.102941	0.054878
	0.0735294	0.0365854
Experiment 2
Rad	IgG	ANRP2
0	1.01613	1.10204
	0.870968	0.918367
	1.1129	0.979592
2	0.629032	0.459184
	0.798387	0.367347
	0.75	0.336735
4	0.290323	0.122449
	0.387097	0.153061
	0.241935	0.183673
6	0.181452	0.0612245
	0.133065	0.107143
	0.145161	0.0459184
8	0.0846774	0.0153061
	0.0967742	0.0153061
	0.0604839	0.0153061

## Sheet: 1F
Experiment 1
Rad	SF Ctrl	SF shNRP2-1	SF shNRP2-2
0	0.9375	1.03125	0.952381
	1.05	1.125	1.04762
	1.0125	0.84375	1
2	0.7125	0.304688	0.357143
	0.65625	0.328125	0.285714
	0.69375	0.28125	0.309524
4	0.45	0.140625	0.238095
	0.50625	0.1875	0.190476
	0.46875	0.164063	0.166667
6	0.27	0.075	0.0904762
	0.25125	0.0609375	0.104762
	0.2325	0.05625	0.0857143
8	0.13875	0.046875	0.0238095
	0.16875	0.028125	0.0380952
	0.11625	0.0328125	0.0190476
Experiment 2
Rad	SF Ctrl	SF shNRP2-1	SF shNRP2-2
0	1.02128	1.07812	1.10294
	1.05319	0.984375	1.01471
	0.925532	0.9375	0.882353
2	0.670213	0.351562	0.352941
	0.654255	0.257812	0.286765
	0.718085	0.28125	0.286765
4	0.526596	0.1875	0.264706
	0.430851	0.257812	0.132353
	0.446809	0.210937	0.154412
6	0.229787	0.0796875	0.075
	0.252128	0.065625	0.0838235
	0.245745	0.0515625	0.0705882
8	0.12766	0.0328125	0.0132353
	0.143617	0.01875	0.0308824
	0.146809	0.0234375	0.0264706

## Sheet: 1G
Experiment 1
Rad	IgG	ANRP2
0	0.972973	1.01205
	0.993243	0.939759
	1.03378	1.04819
2	0.608108	0.487952
	0.648649	0.46988
	0.668919	0.487952
4	0.547297	0.325301
	0.587838	0.379518
	0.527027	0.271084
6	0.258446	0.135542
	0.238176	0.153614
	0.263514	0.153614
8	0.125	0.0481928
	0.128378	0.0421687
	0.114865	0.0361446
Experiment 2
Rad	IgG	ANRP2
0	0.972973	1.04082
	0.993243	1.02041
	1.03378	0.938776
2	0.608108	0.418367
	0.648649	0.5
	0.668919	0.520408
4	0.547297	0.295918
	0.587838	0.336735
	0.527027	0.357143
6	0.258446	0.112245
	0.238176	0.137755
	0.263514	0.147959
8	0.125	0.0272109
	0.128378	0.0408163
	0.114865	0.037415

## Sheet: 1H
IgG treated organoid	anrp2 treated organoid
Viability	Viability
0.754461	0.361885
0.713526	0.455231
0.69252	0.439098
0.614042	0.429562
0.896927	0.949692
0.928159	0.615648
0.871393	0.859162
0.886808	0.814707
0.93051	0.76073

## Sheet: 1I
Experiment 1
	0Gy				10Gy
NRP2 High	hIgG	108.293	111.22	80.4878	94.3902	98.0488	105.366
	aNRP2	106.126	100.198	93.6759	43.1621	49.9802	52.2332
NRP2 low	hIgG	89.3905	112.415	98.1941	52.9571	53.228	41.7156
	aNRP2	91.1602	105.249	103.591	65.9669	66.7956	63.3315
Experiment 2
	0Gy				10Gy
NRP2 High	hIgG	90.9266	100.193	108.88	85.7143	88.0309	63.7066
	aNRP2	89.3905	112.415	98.1941	42.1622	48.8224	51.0232
NRP2 low	hIgG	103.668	97.8764	91.5058	45.2896	45.5212	35.6757
	aNRP2	91.1602	105.249	103.591	57.6834	46.6795	48.0116

## Sheet: 2C
NOS2 expression (BT549)
shCtrl	shNRP2-1	shNRP2-2
1.00277	0.629894	0.489591
1.024	0.611767	0.530527
1.04543	0.664183	0.374826
NOS2 expression (4T1)
shCtrl	shNRP2-1	shNRP2-2
1.002	0.481	0.556
1.001	0.582	0.431
1.001	0.478	0.454

## Sheet: 2D
4T1 Nitrite
shCntrl	shNRP2-1	shNRP2-2
0.964	0.494	0.494
1	0.533	0.468
1.03	0.51	0.519
BT549 Nitrite
shCntrl	shNRP2-1	shNRP2-2
1.03	0.373	0.358
1.05	0.394	0.338
1.04	0.306	0.283

[truncated: 70 more sheets: 2F, 3A, 3B, 3C, 3D, 3E, 3F, 4A, 4B, 4C, 4D, 4E, 4F, 4G, 4I, 5A, 5B, 5C, 5D, 5E …]
